# Supplementary material for: Therapeutic Potential of Certain Terpenoids as Anticancer Agents: A Scoping Review
Source: Cancers (Basel). 2022 Feb 22;14(5):1100. doi: 10.3390/cancers14051100 (PMC8909202; doi:10.3390/cancers14051100)
Supplement: Supplementary file 1 [file cancers-14-01100-s001.zip]

Archive with 1 entries (1 files):
- cancers-1563180-supplementary.pdf
